# Supplementary material for: Ecological Consistency of SSU rRNA-Based Operational Taxonomic Units at a Global Scale
Source: PLoS Comput Biol. 2014 Apr 24;10(4):e1003594. doi: 10.1371/journal.pcbi.1003594 (PMC3998914; doi:10.1371/journal.pcbi.1003594)
Supplement: Table S1 — Sequence similarities within human skin microbiome subsets. This table provides the main statistics on sequence similarities for all tested HSM habitats, habitat types and the global background set (Fig. 1B, S1, S2). The rightmost column indicates the p value for a one-sided unpaired Mann-Whitney-U-test of the type ‘internal sequence similarity within habitat X is greater than background similarity’. To calculate internal similarities for the different habitat types (indicated by a star, ‘*’), 10,000 sequences were randomly drawn from the full sets per habitat type. (XLSX) [file pcbi.1003594.s004.xlsx]

## Sheet: hsm.16S_similarity.p_values.tsv
Habitat name	Number of Sequences	Habitat Type	Mean 16S Similarity	SD	p value (vs global bg)
background (global)	887870	%	0.755389	0.057491	%
dry (pooled)	19634*	dry	0.775467	0.0853357	<< 10^-16
moist (pooled)	42761*	moist	0.784602	0.0854426	<< 10^-16
sebaceous (pooled)	31140*	sebaceous	0.839497	0.112465	<< 10^-16
volar forearm	10328	dry	0.780137	0.0900523	<< 10^-16
elbow	1916	dry	0.78061	0.0934384	<< 10^-16
hypothenar palm	3371	dry	0.774973	0.0859421	<< 10^-16
buttock	4019	dry	0.772683	0.0807318	<< 10^-16
antecubital fossa	10134	moist	0.775156	0.0847929	<< 10^-16
popliteal fossa	3279	moist	0.779137	0.0850667	<< 10^-16
interdigital web space	3080	moist	0.77466	0.0784925	<< 10^-16
plantar heel	3413	moist	0.803858	0.101722	<< 10^-16
umbilicus	3737	moist	0.778349	0.0804991	<< 10^-16
inguinal crease	3008	moist	0.809555	0.103203	<< 10^-16
gluteal crease	3054	moist	0.791198	0.0872242	<< 10^-16
axillary vault	6804	moist	0.804009	0.0967204	<< 10^-16
toe web space	3229	moist	0.816319	0.105674	<< 10^-16
occiput	7135	sebaceous	0.826733	0.110761	<< 10^-16
external auditory canal	4399	sebaceous	0.82711	0.105121	<< 10^-16
retroauricular crease	4208	sebaceous	0.843358	0.109536	<< 10^-16
manubrium	4035	sebaceous	0.854527	0.121519	<< 10^-16
nare	3023	moist	0.874828	0.0886635	<< 10^-16
glabella	3496	sebaceous	0.852042	0.103842	<< 10^-16
alar crease	3417	sebaceous	0.880703	0.113131	<< 10^-16
back	4450	sebaceous	0.884488	0.128159	<< 10^-16
