# Supplementary material for: Ecological Consistency of SSU rRNA-Based Operational Taxonomic Units at a Global Scale
Source: PLoS Comput Biol. 2014 Apr 24;10(4):e1003594. doi: 10.1371/journal.pcbi.1003594 (PMC3998914; doi:10.1371/journal.pcbi.1003594)
Supplement: Table S2 — Ecological term consistency of clustering methods across similarity thresholds when clustering 887.870 bacterial sequences. 887.870 bacterial sequences were clustered using the hierarchical clustering algorithms average linkage, complete linkage and single linkage (implemented in hpc-clust, [33]) and the heuristics uclust and cd-hit. An Ecological Consistency Score (ECS) was calculated with respect to filtered ecological annotation terms. The table reports total OTU counts and ECS values (mean and jack-knifed standard deviation, see Methods in main text); the data corresponds to that shown in Figure 3A in the main text. (XLSX) [file pcbi.1003594.s005.xlsx]

## Sheet: Sheet1
% Identity	average linkage			complete linkage			single linkage			uclust			cd-hit
	OTU Count	ECS Mean	ECS SD	OTU Count	ECS Mean	ECS SD	OTU Count	ECS Mean	ECS SD	OTU Count	ECS Mean	ECS SD	OTU Count	ECS Mean	ECS SD
80				2826	5497.75	357.107	243	77.7996	5.39641	2922	4711.3	327.962	2170	3619.02	256.076
82				4028	5087.92	365.244	491	128.437	8.21217	4090	4130.89	285.597	3157	3775.89	259.84
84				5888	4762.09	299.719	984	529.106	37.3914	5650	4044.76	262.861	4513	3812.95	267.763
86				8523	4348.37	327.459	1804	1041.11	70.5116	8185	3913.8	242.892	6524	3814.18	270.276
88				12564	4164.19	261.648	3331	1993.55	147.061	11224	3592.55	240.599	9908	3547.57	248.503
90				18519	3733.89	241.098	6483	2176.8	149.52	17231	3344.75	236.976	15273	3170.83	235.656
91				22355	3736.82	249.93	8884	2629.95	182.275	21894	3222.19	225.256	18925	3249.71	213.397
92	20019	2988.69	202.673	27143	3446.56	225.262	12084	2546.47	189.089	27893	3016.8	203.992	23518	3051.91	209.602
93	25254	2962.2	207.631	33052	3398.01	233.615	16283	2398.43	168.98	35591	3105.71	229.796	29123	2922.53	194.666
94	31726	2908.1	189.395	40329	3259.31	229.466	21901	2613.36	185.281	45468	2870.77	201.984	36283	2987.72	190.472
95	40104	2943.59	201.929	49519	3137.67	232.537	29167	2539.14	189.687	56426	2764.56	193.929	45109	2767.04	189.119
96	51119	2794.45	194.618	61702	2940.11	197.735	38709	2567.45	176.63	75547	2603.81	181.629	57332	2623.96	172.433
97	66691	2642.1	189.19	78658	2775.64	172.181	52156	2538.18	160.88	110422	2356.75	159.223	74435	2585.3	178.321
98	91243	2440.71	175.752	104951	2526.92	178.605	73533	2455.19	173.116	141268	2284.62	162.876	102178	2489.24	174.473
99	142027	2328.34	159.09	159084	2256.81	152.712	115946	2179.07	148.749	230733	1914.93	139.952	161560	2203.32	155.879
